# Supplementary material for: Measuring Single-Cell Calcium Dynamics Using a Myofilament-Localized Optical Biosensor in hiPSC-CMs Derived from DCM Patients
Source: Cells. 2023 Oct 26;12(21):2526. doi: 10.3390/cells12212526 (PMC10647603; doi:10.3390/cells12212526)
Supplement: Supplementary file 1 [file cells-12-02526-s001.zip]

Archive with 1 entries (1 files):
- cells-2639473-supplementary.pdf
